# Supplementary material for: Quantitative Approach to Explore Regulatory T Cell Activity in Immuno-Oncology
Source: Pharmaceutics. 2024 Nov 15;16(11):1461. doi: 10.3390/pharmaceutics16111461 (PMC11597491; doi:10.3390/pharmaceutics16111461)
Supplement: Supplementary file 1 [file pharmaceutics-16-01461-s001.zip]

Archive with 1 entries (1 files):
- pharmaceutics-3264526-supplementary.pdf
